# Supplementary material for: A Targeted Mass Spectrometry Approach to Identify Peripheral Changes in Metabolic Pathways of Patients with Alzheimer’s Disease
Source: Int J Mol Sci. 2023 Jun 4;24(11):9736. doi: 10.3390/ijms24119736 (PMC10253805; doi:10.3390/ijms24119736)
Supplement: Supplementary file 1 [file ijms-24-09736-s001.zip]

Archive with 1 entries (1 files):
- ijms-2351419-supplementary.pdf
